# Supplementary material for: The Impact of Clinical Experience in Advanced Practice Nursing Education—A Cross-Sectional Study of Norwegian Advanced Practice Nurses’ Perspectives
Source: Nurs Rep. 2023 Sep 13;13(3):1304–17. doi: 10.3390/nursrep13030110 (PMC10538056; doi:10.3390/nursrep13030110)
Supplement: Supplementary file 1 [file nursrep-13-00110-s001.zip]

Archive with 1 entries (1 files):
- nursrep-2562749-supplementary.pdf
